# Supplementary material for: Depth is a strong driver of functional diversity in Caribbean reef-fish communities
Source: Oecologia. 2026 May 15;208(6):67. doi: 10.1007/s00442-026-05902-9 (PMC13179212; doi:10.1007/s00442-026-05902-9)
Supplement: Supplementary file 1 — Supplementary Material 1 [file 442_2026_5902_MOESM1_ESM.csv]

species.traits	species	size_xs	size_s	size_m	size_l	size_xl	trophic_Carnivore	trophic_Corallivore	trophic_Detritivore	trophic_Ectoparasite.cleaner	trophic_Herbivore	trophic_Omnivore	trophic_Parasitic	trophic_Planktivore	diet_Benthic.macroalgae	diet_Benthic.microalgae	diet_Bony.fishes	diet_Detritus	diet_Ectoparasites	diet_Hard.corals	diet_Zooplankton	diet_MobileBenthicInverts	diet_SessileInverts	position_Bottom	position_Mid.Water	position_Near.Bottom	position_Near.Surface	repro_benthic.eggs	repro_brooded	repro_live.birth	repro_pelagic.eggs	mobility_sedentary	mobility_vertical.mob	mobility_within.reef.mob	mobility_between.reef.mob	greg_solitary	greg_pairing	greg_small.group	greg_medium.group	greg_large.group	activity_day	activity_night	activity_both	activity_unknown	source
Abudefduf saxatilis	Abudefduf saxatilis	0	0	1	0	0	0	0	0	0	0	1	0	1	0	1	0	0	0	0	1	0	0	0	0	1	0	1	0	0	0	0	1	1	0	0	0	1	1	1	1	0	0	0
Acanthemblemaria rivasi	Acanthemblemaria spp.	1	0	0	0	0	1	0	0	0	0	0	0	1	0	0	0	0	0	0	1	1	0	1	0	0	0	1	0	0	0	1	0	0	0	1	0	0	0	0	0	0	0	1
Acanthostracion polygonium	Acanthostracion polygonium	0	0	0	1	0	1	1	0	0	0	0	0	0	0	0	0	0	0	0	0	1	0	1	0	1	0	0	0	0	1	0	0	1	0	1	0	0	0	0	1	0	0	0
Acanthostracion quadricornis	Acanthostracion quadricornis	0	0	0	1	0	0	1	0	0	0	1	0	0	1	1	0	0	0	0	0	1	0	1	0	1	0	0	0	0	1	0	0	1	0	1	0	0	0	0	1	0	0	0
Acanthurus chirurgus	Acanthurus chirurgus	0	0	1	0	0	0	0	1	0	1	0	0	0	1	1	0	1	0	0	0	0	0	0	0	1	0	0	0	0	1	0	0	0	1	0	0	1	1	0	1	0	0	0
Acanthurus coeruleus	Acanthurus coeruleus	0	0	1	0	0	0	0	0	0	1	0	0	0	1	1	0	0	0	0	0	0	0	0	0	1	0	0	0	0	1	0	0	0	1	0	0	1	1	0	1	0	0	0
Acanthurus tractus	Acanthurus tractus	0	0	1	0	0	0	0	0	0	1	0	0	0	1	1	0	0	0	0	0	0	0	0	0	1	0	0	0	0	1	0	0	0	1	0	0	1	1	0	0	0	0	1
Amblycirrhitus pinos	Amblycirrhitus pinos	0	1	0	0	0	1	0	0	0	0	0	0	1	0	0	0	0	0	0	1	1	0	1	0	0	0	0	0	0	1	1	0	0	0	1	0	0	0	0	0	0	0	1
Anisotremus surinamensis	Anisotremus surinamensis	0	0	0	1	0	1	0	0	0	0	0	0	0	0	0	1	0	0	0	0	1	1	0	0	1	0	0	0	0	1	0	0	0	1	1	0	1	0	0	0	1	0	0	nocturnal feeder
Anisotremus virginicus	Anisotremus virginicus	0	0	1	0	0	1	0	0	1	0	0	0	0	0	0	0	0	1	0	0	1	1	0	1	1	0	0	0	0	1	0	0	0	1	0	0	0	1	0	0	1	0	0	nocturnal feeder
Anthias asperilinguis	Anthias asperilinguis	0	0	1	0	0	0	0	0	0	0	0	0	1	0	0	0	0	0	0	1	0	0	1	0	1	0	0	0	0	1	0	0	1	0	1	0	0	0	0	1	0	0	0
Antigonia capros	Antigonia capros	0	0	1	0	0	1	0	0	0	0	0	0	1	0	0	0	0	0	0	1	1	0	1	0	1	0	0	0	0	1	0	0	1	0	0	1	0	0	0	1	0	0	0
Antilligobius nikkiae	Antilligobius nikkiae	1	0	0	0	0	0	0	0	0	0	0	0	1	0	0	0	0	0	0	1	0	0	0	0	1	0	1	0	0	0	1	0	0	0	1	0	0	1	0	1	0	0	0	Van Tassell, J.L., Tornabene, L. and Colin, P.L. 2012. Review of the western Atlantic species of Bollmannia (Teleostei: Gobiidae: Gobiosomatini) with the description of a new allied genus and species. Aqua, International Journal of Ichthyology 18(2): 61-94.
Apogon gouldi	Apogon gouldi	0	1	0	0	0	0	0	0	0	0	0	0	1	0	0	0	0	0	0	1	0	0	0	0	1	0	0	1	0	0	1	0	0	0	0	0	1	0	0	0	1	0	0
Apogon lachneri	Apogon lachneri	1	0	0	0	0	0	0	0	0	0	0	0	1	0	0	0	0	0	0	1	0	0	0	0	1	0	0	1	0	0	1	0	0	0	0	0	1	0	0	0	1	0	0
Apogon maculatus	Apogon maculatus	0	1	0	0	0	0	0	0	0	0	0	0	1	0	0	0	0	0	0	1	0	0	0	0	1	0	0	1	0	0	1	0	0	0	0	0	1	0	0	0	1	0	0
Apogon pillionatus	Apogon pillionatus	1	0	0	0	0	0	0	0	0	0	0	0	1	0	0	0	0	0	0	1	0	0	0	0	1	0	0	1	0	0	1	0	0	0	0	0	1	0	0	0	1	0	0
Apogon pseudomaculatus	Apogon pseudomaculatus	0	1	0	0	0	1	0	0	0	0	0	0	1	0	0	1	0	0	0	1	1	0	0	0	1	0	0	1	0	0	1	0	0	0	0	0	1	0	0	0	1	0	0
Apsilus dentatus	Apsilus dentatus	0	0	0	1	0	1	0	0	0	0	0	0	0	0	0	1	0	0	0	0	1	1	0	0	1	0	0	0	0	1	0	0	1	0	1	0	0	0	0	0	0	0	1
Aulopus filamentosus	Aulopus filamentosus	0	0	1	0	0	1	0	0	0	0	0	0	0	0	0	1	0	0	0	0	1	0	1	0	0	0	0	0	0	1	0	0	1	0	1	0	0	0	0	0	0	0	1
Aulostomus maculatus	Aulostomus maculatus	0	0	0	0	1	1	0	0	0	0	0	0	0	0	0	1	0	0	0	0	1	0	0	0	1	0	0	0	0	1	0	0	1	0	1	0	0	0	0	1	0	0	0
Baldwinella vivanus	Baldwinella vivanus	0	0	1	0	0	0	0	0	0	0	0	0	1	0	0	0	0	0	0	1	0	0	1	0	1	0	0	0	0	1	0	0	1	0	0	0	0	0	1	1	0	0	0
Bathyanthias mexicanus	Bathyanthias sp.	0	1	0	0	0	1	0	0	0	0	0	0	0	0	0	1	0	0	0	0	1	0	1	0	0	0	0	0	0	1	0	0	1	0	1	0	0	0	0	1	0	0	0
Bathyclupea schroederi	Bathyclupea sp.	0	0	1	0	0	1	0	0	0	0	0	0	0	0	0	0	0	0	0	0	1	0	0	1	1	0	0	0	0	1	0	0	1	0	0	0	1	1	0	0	1	0	0
Bellator brachychir	Bellator brachychir	0	0	1	0	0	1	0	0	0	0	0	0	1	0	0	0	0	0	0	1	1	0	1	0	0	0	0	0	0	1	0	0	1	0	1	0	0	0	0	0	0	0	1
Bellator egretta	Bellator egretta	0	1	0	0	0	1	0	0	0	0	0	0	1	0	0	0	0	0	0	1	1	0	1	0	0	0	0	0	0	1	0	0	1	0	1	0	0	0	0	0	0	0	1	Viji, V., et al. "A critical analysis of diet in seventeen deep sea fishes along the South-eastern Arabian Sea." Indian Journal of Fisheries 64.2 (2017): 17-21. Viji, V., et al. "Distribution and Biology of Indian deep sea Herring Bathyclupea hoskynii (Alcock, 1891) from the South east Arabian Sea." Sustainable Fisheries in an Ecosystem Perspective: 68.
Bembrops gobioides	Bembrops sp.	0	0	1	0	0	1	0	0	0	0	0	0	0	0	0	1	0	0	0	0	1	0	1	0	0	0	0	0	0	1	1	0	0	0	1	0	0	0	0	0	0	0	1
Bodianus pulchellus	Bodianus pulchellus	0	0	1	0	0	1	0	0	1	0	0	0	1	0	0	0	0	1	0	1	1	0	0	0	1	0	0	0	0	1	0	0	1	0	1	0	0	0	0	1	0	0	0
Bodianus rufus	Bodianus rufus	0	0	0	1	0	1	0	0	1	0	0	0	0	0	0	0	0	1	0	0	1	1	0	0	1	0	0	0	0	1	0	0	1	0	1	0	0	0	0	1	0	0	0
Bollmannia boqueronensis	Bollmannia boqueronensis	0	1	0	0	0	1	0	0	0	0	0	0	0	0	0	0	0	0	0	0	1	0	1	0	0	0	1	0	0	0	1	0	0	0	1	0	0	0	0	0	0	0	1
Bollmannia eigenmanni	Bollmannia eigenmanni	0	1	0	0	0	1	0	0	0	0	0	0	0	0	0	0	0	0	0	0	1	0	1	0	0	0	1	0	0	0	1	0	0	0	1	0	0	0	0	0	0	0	1
Brachygenys chrysargyrea	Haemulon chrysargyreum	0	0	1	0	0	1	0	0	0	0	0	0	1	0	0	0	0	0	0	1	1	1	0	0	1	0	0	0	0	1	0	0	0	1	0	0	1	1	1	0	0	1	0
Brotula barbata	Brotula barbata	0	0	0	0	1	1	0	0	0	0	0	0	0	0	0	1	0	0	0	0	1	0	1	0	1	0	0	0	0	1	0	0	1	0	1	0	0	0	0	0	0	0	1
Bullisichthys caribbaeus	Bullisichthys caribbaeus	1	0	0	0	0	1	0	0	0	0	0	0	0	0	0	1	0	0	0	0	1	0	0	0	1	0	0	0	0	1	0	0	1	0	0	0	1	0	0	1	0	0	0
Calamus calamus	Calamus calamus	0	0	0	1	0	1	0	0	0	0	0	0	0	0	0	0	0	0	0	0	1	0	0	0	1	0	0	0	0	1	0	0	1	0	1	0	0	0	0	0	0	0	1
Cantherhines pullus	Cantherhines pullus	0	0	1	0	0	0	1	0	0	0	1	0	0	1	1	0	0	0	0	0	1	1	0	0	1	0	1	0	0	0	1	0	0	0	1	0	0	0	0	1	0	0	0
Canthidermis sufflamen	Canthidermis sufflamen	0	0	0	1	0	1	1	0	0	0	0	0	1	0	0	0	0	0	0	1	1	1	0	1	1	0	1	0	0	0	0	0	1	0	1	0	0	1	0	1	0	0	0
Canthigaster jamestyleri	Canthigaster jamestyleri	0	1	0	0	0	0	1	0	0	0	1	0	0	1	1	0	0	0	0	0	1	1	0	0	1	0	1	0	0	0	0	0	1	0	1	0	0	0	0	1	0	0	0
Canthigaster rostrata	Canthigaster rostrata	0	1	0	0	0	0	1	0	0	0	1	0	0	1	1	0	0	0	0	0	1	1	0	0	1	0	1	0	0	0	0	0	1	0	1	0	0	0	0	1	0	0	0
Caranx bartholomaei	Caranx bartholomaei	0	0	0	0	1	1	0	0	0	0	0	0	0	0	0	1	0	0	0	0	1	0	0	1	1	0	0	0	0	1	0	0	0	1	1	0	0	1	0	0	0	0	1
Caranx latus	Caranx latus	0	0	0	0	1	1	0	0	0	0	0	0	0	0	0	1	0	0	0	0	1	0	0	1	1	0	0	0	0	1	0	0	0	1	1	0	0	1	0	1	0	0	0
Caranx lugubris	Caranx lugubris	0	0	0	0	1	1	0	0	0	0	0	0	1	0	0	1	0	0	0	1	1	0	0	1	1	0	0	0	0	1	0	1	0	1	1	0	0	1	0	0	0	1	0
Caranx ruber	Caranx ruber	0	0	0	1	0	1	0	0	0	0	0	0	0	0	0	1	0	0	0	0	1	0	0	1	1	0	0	0	0	1	0	0	0	1	1	0	0	1	0	0	0	0	1
Caulolatilus dooleyi	Caulolatilus dooleyi	0	0	1	0	0	1	0	0	0	0	0	0	0	0	0	1	0	0	0	0	1	0	1	0	1	0	0	0	0	1	0	0	1	0	1	0	0	0	0	0	0	0	1
Centropristis fuscula	Centropristis fuscula	0	0	1	0	0	1	0	0	0	0	0	0	0	0	0	1	0	0	0	0	1	0	1	0	0	0	0	0	0	1	0	0	1	0	1	0	0	0	0	0	0	0	1
Centropyge argi	Centropyge argi	1	0	0	0	0	0	0	0	0	1	0	0	0	0	1	0	0	0	0	0	0	0	0	0	1	0	0	0	0	1	1	0	0	0	0	0	1	0	0	0	0	0	1
Cephalopholis cruentata	Cephalopholis cruentata	0	0	1	0	0	1	0	0	0	0	0	0	0	0	0	1	0	0	0	0	1	0	1	0	0	0	0	0	0	1	0	0	1	0	1	0	0	0	0	0	0	1	0
Cephalopholis fulva	Cephalopholis fulva	0	0	1	0	0	1	0	0	0	0	0	0	0	0	0	1	0	0	0	0	1	0	1	0	0	0	0	0	0	1	0	0	1	0	1	0	0	0	0	0	0	1	0
Chaetodon capistratus	Chaetodon capistratus	0	1	0	0	0	1	1	0	0	0	0	0	1	0	0	0	0	0	1	1	1	1	0	0	1	0	0	0	0	1	0	0	1	0	0	1	0	0	0	1	0	0	0
Chaetodon ocellatus	Chaetodon ocellatus	0	0	1	0	0	1	1	0	0	0	0	0	0	0	0	0	0	0	0	0	0	1	0	0	1	0	0	0	0	1	0	0	1	0	0	1	0	0	0	1	0	0	0
Chaetodon sedentarius	Chaetodon sedentarius	0	0	1	0	0	1	1	0	0	0	0	0	0	0	0	0	0	0	1	0	1	1	0	0	1	0	0	0	0	1	0	0	1	0	0	1	0	0	0	1	0	0	0
Chaetodon striatus	Chaetodon striatus	0	0	1	0	0	1	1	0	0	0	0	0	0	0	0	0	0	0	1	0	1	1	0	0	1	0	0	0	0	1	0	0	1	0	0	1	0	0	0	1	0	0	0
Chaunax pictus	Chaunax pictus	0	0	1	0	0	1	0	0	0	0	0	0	0	0	0	0	0	0	0	0	1	0	1	0	0	0	0	0	0	1	0	0	1	0	1	0	0	0	0	0	0	0	1
Choranthias tenuis	Choranthias tenuis	0	1	0	0	0	0	0	0	0	0	0	0	1	0	0	0	0	0	0	1	0	0	1	0	1	0	0	0	0	1	0	0	1	0	0	0	0	1	0	1	0	0	0
Chrionema squamentum	Chrionema squamentum	0	1	0	0	0	1	0	0	0	0	0	0	0	0	0	1	0	0	0	0	1	0	1	0	0	0	0	0	0	1	1	0	0	0	1	0	0	0	0	0	0	0	1
Chromis cyanea	Azurina cyanea	0	1	0	0	0	0	0	0	0	0	0	0	1	0	0	0	0	0	0	1	0	0	0	1	1	0	1	0	0	0	0	1	1	0	0	0	1	1	0	1	0	0	0
Chromis insolata	Chromis insolata	0	0	1	0	0	0	0	0	0	0	0	0	1	0	0	0	0	0	0	1	0	0	0	0	1	0	1	0	0	0	0	0	1	0	1	0	0	0	0	1	0	0	0
Chromis multilineata	Azurina multilineata	0	0	1	0	0	0	0	0	0	0	0	0	1	0	0	0	0	0	0	1	0	0	0	0	1	0	1	0	0	0	0	1	1	0	0	0	1	1	0	1	0	0	0
Chromis scotti	Chromis scotti	0	1	0	0	0	0	0	0	0	0	0	0	1	0	0	0	0	0	0	1	0	0	0	0	1	0	1	0	0	0	0	0	1	0	1	0	0	0	0	1	0	0	0
Chromis vanbebberae	Chromis vanbebberae	0	1	0	0	0	0	0	0	0	0	0	0	1	0	0	0	0	0	0	1	0	0	0	0	1	0	1	0	0	0	0	0	1	0	1	0	0	0	0	1	0	0	0
Clepticus parrae	Clepticus parrae	0	0	1	0	0	0	0	0	0	0	0	0	1	0	0	0	0	0	0	1	0	0	0	1	1	0	0	0	0	1	0	0	1	0	0	0	0	1	0	1	0	0	0
Corniger spinosus	Corniger spinosus	0	0	1	0	0	1	0	0	0	0	0	0	1	0	0	0	0	0	0	1	1	0	1	0	0	0	0	0	0	1	1	0	0	0	1	0	0	0	0	0	1	0	0
Coryphopterus alloides	Coryphopterus spp.	1	0	0	0	0	0	0	1	0	0	1	0	0	0	1	0	1	0	0	0	1	0	1	0	0	0	1	0	0	0	1	0	0	0	0	0	0	1	0	1	0	0	0
Coryphopterus glaucofraenum	Coryphopterus curasub	1	0	0	0	0	0	0	1	0	0	1	0	0	0	1	0	1	0	0	0	1	0	1	0	0	0	1	0	0	0	1	0	0	0	1	0	0	0	0	1	0	0	0
Coryphopterus lipernes	Coryphopterus lipernes	1	0	0	0	0	0	0	1	0	0	1	0	0	0	1	0	1	0	0	0	1	0	1	0	0	0	1	0	0	0	1	0	0	0	1	0	0	0	0	1	0	0	0
Coryphopterus personatus	Coryphopterus personatus	1	0	0	0	0	0	0	0	0	0	0	0	1	0	0	0	0	0	0	1	0	0	1	0	1	0	1	0	0	0	1	0	0	0	0	0	0	1	0	1	0	0	0
Decapterus macarellus	Decapterus sp.	0	0	0	1	0	0	0	0	0	0	0	0	1	0	0	0	0	0	0	1	0	0	0	1	0	1	0	0	0	1	0	1	0	1	0	0	1	1	1	0	0	1	0	Yasuda et al., 2023. Vertical migration patterns linked to body and environmental temperatures in chub mackerel
Decodon puellaris	Decodon puellaris	0	0	1	0	0	1	0	0	0	0	0	0	0	0	0	1	0	0	0	0	1	0	1	0	0	0	0	0	0	1	0	0	1	0	1	0	0	0	0	1	0	0	0
Decodon shallow	Decodon shallow	0	0	1	0	0	1	0	0	0	0	0	0	0	0	0	1	0	0	0	0	1	0	1	0	0	0	0	0	0	1	0	0	1	0	1	0	0	0	0	1	0	0	0
Derilissus lombardii	Derilissus lombardii	1	0	0	0	0	1	0	0	0	0	0	0	0	0	0	0	0	0	0	0	1	0	1	0	0	0	1	0	0	0	0	0	1	0	1	0	0	0	0	0	0	0	1
Elacatinus centralis	Gobi spp.	1	0	0	0	0	1	0	0	0	0	0	0	0	0	0	0	0	0	0	0	1	0	1	0	0	0	1	0	0	0	1	0	0	0	1	0	0	0	0	0	0	0	1
Elacatinus chancei	Elacatinus chancei	1	0	0	0	0	1	0	0	0	0	0	0	0	0	0	0	0	0	0	0	1	0	1	0	0	0	1	0	0	0	1	0	0	0	1	0	0	0	0	1	0	0	0	Matallanas, J. "Notes on the feeding habits of Epigonus denticulatus (Pisces, Apogonidae) in the Catalan sea (Western Mediterranean)." Vie et Milieu/Life & Environment 32 (1982): 77-81.
Elacatinus lobeli	Elacatinus lobeli	1	0	0	0	0	0	0	0	1	0	0	0	0	0	0	0	0	1	0	0	0	0	1	0	0	0	1	0	0	0	1	0	0	0	1	0	0	0	0	1	0	0	0
Epigonus denticulatus	Epigonidae	0	0	1	0	0	0	0	0	0	0	0	0	1	0	0	0	0	0	0	1	1	0	0	0	1	0	0	0	0	1	0	0	1	0	0	0	1	1	0	0	0	0	1
Epinephelus adscensionis	Epinephelus adscensionis	0	0	0	1	0	1	0	0	0	0	0	0	0	0	0	1	0	0	0	0	1	0	1	0	1	0	0	0	0	1	0	0	1	0	1	0	0	0	0	0	0	1	0
Epinephelus guttatus	Epinephelus guttatus	0	0	0	1	0	1	0	0	0	0	0	0	0	0	0	1	0	0	0	0	1	0	1	0	1	0	0	0	0	1	0	0	1	0	1	0	0	0	0	0	0	1	0
Epinephelus striatus	Epinephelus striatus	0	0	0	0	1	1	0	0	0	0	0	0	0	0	0	1	0	0	0	0	1	0	1	0	1	0	0	0	0	1	0	0	0	1	1	0	0	0	0	0	0	1	0
Equetus lanceolatus	Equetus lanceolatus	0	0	1	0	0	1	0	0	0	0	0	0	0	0	0	0	0	0	0	0	1	0	1	0	1	0	0	0	0	1	0	0	1	0	1	0	0	0	0	0	0	1	0	severe fishing pressure, juveniles mid water
Equetus punctatus	Eques punctatus	0	0	1	0	0	1	0	0	0	0	0	0	0	0	0	1	0	0	0	0	1	0	1	0	1	0	0	0	0	1	0	0	1	0	1	0	0	0	0	0	0	1	0
Etelis oculatus	Etelis oculatus	0	0	0	0	1	1	0	0	0	0	0	0	0	0	0	1	0	0	0	1	1	0	1	1	1	0	0	0	0	1	0	0	0	1	1	0	0	0	0	0	0	0	1
Fistularia tabacaria	Fistularia tabacaria	0	0	0	0	1	1	0	0	0	0	0	0	0	0	0	1	0	0	0	0	1	0	0	0	1	0	0	0	0	1	0	0	1	0	1	0	0	0	0	1	0	0	0
Foetorepus agassizii	Foetorepus agassizii	0	0	1	0	0	1	0	0	0	0	0	0	0	0	0	0	0	0	0	0	1	0	1	0	0	0	0	0	0	1	0	0	1	0	1	0	0	0	0	0	0	0	1
Gastropsetta frontalis	Gastropsetta frontalis	0	0	1	0	0	1	0	0	0	0	0	0	0	0	0	1	0	0	0	0	1	0	1	0	0	0	0	0	0	1	0	0	1	0	1	0	0	0	0	0	0	0	1
Gephyroberyx darwinii	Gephyroberyx darwinii	0	0	0	1	0	1	0	0	0	0	0	0	1	0	0	1	0	0	0	1	1	0	1	0	1	0	0	0	0	1	0	0	1	0	1	0	0	0	0	0	0	0	1
Gnatholepis thompsoni	Gnatholepis thompsoni	0	1	0	0	0	0	0	1	0	0	1	0	0	0	1	0	1	0	0	0	1	0	1	0	0	0	1	0	0	0	1	0	0	0	1	0	0	0	0	1	0	0	0
Gonioplectrus hispanus	Gonioplectrus hispanus	0	0	1	0	0	1	0	0	0	0	0	0	0	0	0	1	0	0	0	0	1	0	0	0	1	0	0	0	0	1	0	0	1	0	1	0	0	0	0	1	0	0	0
Gramma linki	Gramma linki	0	1	0	0	0	1	0	0	0	0	0	0	1	0	0	0	0	0	0	1	1	0	0	0	1	0	1	0	0	0	1	0	0	0	1	0	0	0	0	0	0	0	1
Gramma loreto	Gramma loreto	0	1	0	0	0	1	0	0	1	0	0	0	1	0	0	0	0	1	0	1	1	0	0	0	1	0	1	0	0	0	1	0	0	0	1	0	0	1	0	0	0	0	1	Webster, M.S. 2004. Density dependence via intercohort competition in a coral-reef fish. Ecology 85(4): 986-994.
Gramma melacara	Gramma melacara	0	1	0	0	0	1	0	0	0	0	0	0	0	0	0	0	0	0	0	0	1	0	0	0	1	0	1	0	0	0	1	0	0	0	1	0	1	0	0	0	0	0	1
Gymnothorax funebris	Gymnothorax funebris	0	0	0	0	1	1	0	0	0	0	0	0	0	0	0	1	0	0	0	0	1	0	1	0	0	0	0	0	0	1	1	0	0	0	1	0	0	0	0	0	1	0	0
Gymnothorax miliaris	Gymnothorax miliaris	0	0	0	1	0	1	0	0	0	0	0	0	0	0	0	1	0	0	0	0	1	1	1	0	0	0	0	0	0	1	1	0	0	0	1	0	0	0	0	1	0	0	0
Gymnothorax moringa	Gymnothorax moringa	0	0	0	0	1	1	0	0	0	0	0	0	0	0	0	1	0	0	0	0	1	0	1	0	0	0	0	0	0	1	1	0	0	0	1	0	0	0	0	1	0	0	0
Gymnothorax ocellatus	Gymnothorax ocellatus	0	0	0	1	0	1	0	0	0	0	0	0	0	0	0	1	0	0	0	0	1	0	1	0	0	0	0	0	0	1	1	0	0	0	1	0	0	0	0	1	0	0	0
Haemulon bonariense	Haemulon bonariense	0	0	1	0	0	1	0	0	0	0	0	0	0	0	0	0	0	0	0	0	1	0	0	0	1	0	0	0	0	1	0	0	0	1	0	0	1	1	1	0	0	1	0
Haemulon flavolineatum	Haemulon flavolineatum	0	0	1	0	0	1	0	0	0	0	0	0	0	0	0	0	0	0	0	0	1	1	0	0	1	0	0	0	0	1	0	0	0	1	0	0	1	1	1	0	0	1	0
Haemulon plumierii	Haemulon plumierii	0	0	0	1	0	1	0	0	0	0	0	0	0	0	0	1	0	0	0	0	1	1	0	0	1	0	0	0	0	1	0	0	0	1	0	0	1	1	1	0	0	1	0
Haemulon sciurus	Haemulon sciurus	0	0	0	1	0	1	0	0	0	0	0	0	0	0	0	1	0	0	0	0	1	1	0	0	1	0	0	0	0	1	0	0	0	1	0	0	1	1	1	0	1	0	0	Beets, J., Muehlstein, L., Haught, K. and Schmitges, H. 2003. Habitat Connectivity in Coastal Environments: Patterns and Movements of Caribbean Coral Reef Fishes With Emphasis on Bluestriped Grunt, Haemulon sciurus. Gulf and Caribbean Research 14(2): 29-42.
Haemulon striatum	Haemulon striatum	0	0	1	0	0	0	0	0	0	0	0	0	1	0	0	0	0	0	0	1	1	0	0	0	1	0	0	0	0	1	0	0	0	1	0	0	1	1	1	0	0	1	0
Haemulon vittatum	Haemulon vittata	0	0	1	0	0	0	0	0	0	0	0	0	1	0	0	1	0	0	0	1	0	0	0	1	1	0	0	0	0	1	0	0	0	1	0	0	1	1	1	0	0	1	0
Halichoeres bathyphilus	Halichoeres bathyphilus	0	0	1	0	0	1	0	0	0	0	0	0	0	0	0	1	0	0	0	0	1	0	0	0	1	0	0	0	0	1	0	0	1	0	1	0	0	0	0	1	0	0	0
Halichoeres garnoti	Halichoeres garnoti	0	0	1	0	0	1	0	0	0	0	0	0	0	0	0	0	0	0	0	0	1	1	0	0	1	0	0	0	0	1	0	0	1	0	1	0	0	0	0	1	0	0	0
Halichoeres maculipinna	Halichoeres maculipinna	0	1	0	0	0	1	0	0	0	0	0	0	0	0	0	0	0	0	0	0	1	1	0	0	1	0	0	0	0	1	0	0	1	0	1	0	0	0	0	1	0	0	0
Halichoeres pictus	Halichoeres pictus	0	1	0	0	0	1	0	0	0	0	0	0	1	0	0	0	0	0	0	1	1	0	0	0	1	0	0	0	0	1	0	0	1	0	1	0	0	0	0	1	0	0	0
Halichoeres radiatus	Halichoeres radiatus	0	0	0	1	0	1	0	0	0	0	0	0	0	0	0	0	0	0	0	0	1	0	0	0	1	0	0	0	0	1	0	0	1	0	1	0	0	0	0	1	0	0	0
Haptoclinus dropi	Haptoclinus dropi	1	0	0	0	0	1	0	0	0	0	0	0	1	0	0	0	0	0	0	1	1	0	1	0	0	0	0	1	0	0	1	0	0	0	1	0	0	0	0	0	0	0	1
Hemanthias leptus	Hemanthias leptus	0	0	0	1	0	0	0	0	0	0	0	0	1	0	0	0	0	0	0	1	0	0	0	0	1	0	0	0	0	1	0	0	1	0	1	0	0	0	0	1	0	0	0
Heteropriacanthus cruentatus	Heteropriacanthus cruentatus	0	0	0	1	0	1	0	0	0	0	0	0	1	0	0	1	0	0	0	1	1	0	1	0	1	0	0	0	0	1	0	0	1	0	1	0	1	1	0	0	1	0	0
Holacanthus ciliaris	Holacanthus ciliaris	0	0	0	1	0	0	1	0	1	0	1	0	0	0	1	0	0	1	0	0	0	1	0	0	1	0	0	0	0	1	0	0	1	0	0	1	0	0	0	1	0	0	0
Holacanthus tricolor	Holacanthus tricolor	0	0	1	0	0	0	0	0	0	0	1	0	0	0	1	0	0	0	1	0	0	1	0	0	1	0	0	0	0	1	0	0	1	0	0	1	0	0	0	1	0	0	0
Hollardia hollardi	Hollardia hollardi	0	0	1	0	0	1	0	0	0	0	0	0	1	0	0	1	0	0	0	1	1	0	1	0	0	0	0	0	0	1	0	0	1	0	1	0	0	0	0	0	0	0	1
Holocentrus adscensionis	Holocentrus adscensionis	0	0	0	1	0	1	0	0	0	0	0	0	0	0	0	1	0	0	0	0	1	0	0	0	1	0	0	0	0	1	0	0	1	0	1	0	0	0	0	0	1	0	0
Holocentrus rufus	Holocentrus rufus	0	0	0	1	0	1	0	0	0	0	0	0	0	0	0	1	0	0	0	0	1	0	0	0	1	0	0	0	0	1	0	0	1	0	1	0	0	0	0	0	1	0	0
Hypoplectrus chlorurus	Hypoplectrus chlorurus	0	1	0	0	0	1	0	0	0	0	0	0	0	0	0	1	0	0	0	0	1	0	0	0	1	0	0	0	0	1	0	1	0	0	1	0	0	0	0	0	0	1	0
Hypoplectrus guttavarius	Hypoplectrus guttavarius	0	1	0	0	0	1	0	0	0	0	0	0	0	0	0	1	0	0	0	0	1	0	0	0	1	0	0	0	0	1	0	1	0	0	1	1	0	0	0	0	0	1	0
Hypoplectrus indigo	Hypoplectrus indigo	0	0	1	0	0	1	0	0	0	0	0	0	0	0	0	1	0	0	0	0	1	0	0	0	1	0	0	0	0	1	0	1	0	0	1	0	0	0	0	0	0	1	0
Hypoplectrus nigricans	Hypoplectrus nigricans	0	0	1	0	0	1	0	0	0	0	0	0	0	0	0	1	0	0	0	0	1	0	0	0	1	0	0	0	0	1	0	1	0	0	1	0	0	0	0	1	0	0	0
Hypoplectrus puella	Hypoplectrus puella	0	0	1	0	0	1	0	0	0	0	0	0	0	0	0	1	0	0	0	0	1	0	0	0	1	0	0	0	0	1	0	1	0	0	1	0	0	0	0	1	0	0	0
Hypoplectrus randallorum	Hypoplectrus randallorum	0	1	0	0	0	1	0	0	0	0	0	0	0	0	0	1	0	0	0	0	1	0	0	0	1	0	0	0	0	1	0	1	0	0	1	0	0	0	0	1	0	0	0
Hypoplectrus unicolor	Hypoplectrus unicolor	0	1	0	0	0	1	0	0	0	0	0	0	0	0	0	1	0	0	0	0	1	0	0	0	1	0	0	0	0	1	0	1	0	0	1	0	0	0	0	1	0	0	0
Hyporthodus niveatus	Hyporthodus niveatus	0	0	0	0	1	1	0	0	0	0	0	0	0	0	0	1	0	0	0	0	1	0	1	0	1	0	0	0	0	1	0	0	1	0	1	0	0	0	0	0	0	0	1
Jeboehlkia gladifer	Jeboehlkia gladifer	1	0	0	0	0	1	0	0	0	0	0	0	0	0	0	1	0	0	0	0	1	0	1	0	1	0	0	0	0	1	1	0	0	0	1	0	0	0	0	0	0	0	1
Lachnolaimus maximus	Lachnolaimus maximus	0	0	0	0	1	1	0	0	0	0	0	0	0	0	0	0	0	0	0	0	1	1	0	0	1	0	0	0	0	1	0	0	1	0	1	0	0	0	0	0	0	0	1
Lactophrys bicaudalis	Lactophrys bicaudalis	0	0	0	1	0	0	0	0	0	0	1	0	0	1	0	0	0	0	0	0	1	1	0	0	1	0	0	0	0	1	0	0	1	0	1	0	0	0	0	0	0	0	1
Lactophrys trigonus	Lactophrys trigonus	0	0	0	1	0	0	0	0	0	0	1	0	0	1	0	0	0	0	0	0	1	1	0	0	1	0	0	0	0	1	0	0	1	0	1	0	0	0	0	0	0	0	1
Lactophrys triqueter	Lactophrys triqueter	0	0	1	0	0	1	0	0	0	0	0	0	0	0	0	0	0	0	0	0	1	1	0	0	1	0	0	0	0	1	0	0	1	0	1	0	1	0	0	0	0	1	0
Liopropoma aberrans	Liopropoma aberrans	0	1	0	0	0	1	0	0	0	0	0	0	0	0	0	1	0	0	0	0	1	0	1	0	1	0	0	0	0	1	1	0	0	0	1	0	0	0	0	1	0	0	0
Liopropoma carmabi	Liopropoma carmabi	1	0	0	0	0	1	0	0	0	0	0	0	0	0	0	1	0	0	0	0	1	0	1	0	1	0	0	0	0	1	1	0	0	0	1	0	0	0	0	1	0	0	0
Liopropoma mowbrayi	Liopropoma mowbrayi	0	1	0	0	0	1	0	0	0	0	0	0	0	0	0	1	0	0	0	0	1	0	1	0	1	0	0	0	0	1	1	0	0	0	1	0	0	0	0	1	0	0	0
Liopropoma olneyi	Liopropoma olneyi	0	1	0	0	0	1	0	0	0	0	0	0	0	0	0	1	0	0	0	0	1	0	1	0	1	0	0	0	0	1	1	0	0	0	1	0	0	0	0	1	0	0	0
Liopropoma santi	Liopropoma santi	0	1	0	0	0	1	0	0	0	0	0	0	0	0	0	1	0	0	0	0	1	0	1	0	1	0	0	0	0	1	1	0	0	0	1	0	0	0	0	1	0	0	0
Lipogramma barrettorum	Lipogramma barrettorum	1	0	0	0	0	0	0	0	0	0	0	0	1	0	0	0	0	0	0	1	1	0	1	0	1	0	1	0	0	0	1	0	0	0	1	0	0	0	0	1	0	0	0
Lipogramma evides	Lipogramma evides	1	0	0	0	0	0	0	0	0	0	0	0	1	0	0	0	0	0	0	1	1	0	1	0	1	0	1	0	0	0	1	0	0	0	1	0	0	0	0	1	0	0	0
Lipogramma haberi	Lipogramma haberi	1	0	0	0	0	0	0	0	0	0	0	0	1	0	0	0	0	0	0	1	1	0	1	0	1	0	1	0	0	0	1	0	0	0	1	0	0	0	0	1	0	0	0
Lipogramma idabeli	Lipogramma idabeli	1	0	0	0	0	0	0	0	0	0	0	0	1	0	0	0	0	0	0	1	1	0	1	0	1	0	1	0	0	0	1	0	0	0	1	0	0	0	0	1	0	0	0
Lipogramma regium	Lipogramma regium	1	0	0	0	0	0	0	0	0	0	0	0	1	0	0	0	0	0	0	1	1	0	1	0	1	0	1	0	0	0	1	0	0	0	1	0	0	0	0	1	0	0	0
Lipogramma flavescens	Lipogramma flavescens	1	0	0	0	0	0	0	0	0	0	0	0	1	0	0	0	0	0	0	1	1	0	1	0	1	0	1	0	0	0	1	0	0	0	1	0	0	0	0	1	0	0	0
Lipogramma klayi	Lipogramma klayi	1	0	0	0	0	0	0	0	0	0	0	0	1	0	0	0	0	0	0	1	1	0	1	0	1	0	1	0	0	0	1	0	0	0	1	0	0	0	0	1	0	0	0
Lipogramma levinsoni	Lipogramma levinsoni	1	0	0	0	0	0	0	0	0	0	0	0	1	0	0	0	0	0	0	1	1	0	1	0	1	0	1	0	0	0	1	0	0	0	1	0	0	0	0	1	0	0	0
Lipogramma schrieri	Lipogramma schrieri	0	1	0	0	0	0	0	0	0	0	0	0	1	0	0	0	0	0	0	1	1	0	1	0	1	0	1	0	0	0	1	0	0	0	1	0	0	0	0	1	0	0	0
Lipogramma trilineata	Lipogramma trilineata	1	0	0	0	0	0	0	0	0	0	0	0	1	0	0	0	0	0	0	1	1	0	1	0	1	0	1	0	0	0	1	0	0	0	1	0	0	0	0	1	0	0	0
Lutjanus apodus	Lutjanus apodus	0	0	0	1	0	1	0	0	0	0	0	0	0	0	0	1	0	0	0	0	1	0	0	0	1	0	0	0	0	1	0	0	0	1	1	0	1	1	0	0	0	1	0
Lutjanus mahogoni	Lutjanus mahogoni	0	0	0	1	0	1	0	0	0	0	0	0	0	0	0	1	0	0	0	0	1	0	0	0	1	0	0	0	0	1	0	0	0	1	0	0	1	1	0	0	0	1	0
Malacanthus plumieri	Malacanthus plumieri	0	0	0	1	0	1	0	0	0	0	0	0	0	0	0	1	0	0	0	0	1	0	0	0	1	0	0	0	1	0	1	0	0	0	0	1	0	0	0	0	0	0	1
Melichthys niger	Melichthys niger	0	0	0	1	0	0	0	0	0	0	1	0	0	0	1	1	0	0	1	1	0	1	0	1	1	0	1	0	0	0	0	0	1	0	1	0	0	0	0	1	0	0	0
Microspathodon chrysurus	Microspathodon chrysurus	0	0	1	0	0	0	0	0	0	0	1	0	0	0	1	0	0	1	1	0	1	0	0	0	1	0	1	0	0	0	0	0	1	0	1	0	1	0	0	1	0	0	0
Mulloidichthys martinicus	Mulloidichthys martinicus	0	0	1	0	0	1	0	0	0	0	0	0	1	0	0	0	0	0	0	1	1	1	1	0	1	0	0	0	0	1	0	0	1	0	0	0	1	0	0	1	0	0	0
Muraena retifera	Muraena retifera	0	0	0	0	1	1	0	0	0	0	0	0	0	0	0	1	0	0	0	0	1	0	1	0	0	0	0	0	0	1	1	0	0	0	1	0	0	0	0	0	0	0	1
Mycteroperca bonaci	Mycteroperca bonaci	0	0	0	0	1	1	0	0	0	0	0	0	0	0	0	1	0	0	0	0	1	0	1	0	1	0	0	0	0	1	0	0	0	1	1	0	0	0	0	0	0	0	1
Mycteroperca interstitialis	Mycteroperca interstitialis	0	0	0	0	1	1	0	0	0	0	0	0	0	0	0	1	0	0	0	0	0	0	1	0	1	0	0	0	0	1	0	0	0	1	1	0	0	0	0	0	0	0	1
Mycteroperca tigris	Mycteroperca tigris	0	0	0	0	1	1	0	0	0	0	0	0	0	0	0	1	0	0	0	0	0	0	1	0	1	0	0	0	0	1	0	0	0	1	1	0	0	0	0	0	0	0	1
Myripristis jacobus	Myripristis jacobus	0	0	1	0	0	1	0	0	0	0	0	0	1	0	0	0	0	0	0	1	1	0	0	0	1	0	0	0	0	1	1	0	0	0	0	0	1	0	0	0	1	0	0
Neoepinnula americana	Neoepinnula americana	0	0	1	0	0	1	0	0	0	0	0	0	0	0	0	1	0	0	0	1	0	0	0	0	1	0	0	0	0	1	0	1	1	0	1	0	0	0	0	0	0	0	1
Neoniphon coruscum	Neoniphon coruscum	0	1	0	0	0	1	0	0	0	0	0	0	0	0	0	0	0	0	0	0	1	0	0	0	1	0	0	0	0	1	0	0	1	0	1	0	0	0	0	0	1	0	0
Neoniphon marianus	Flammeo marianus	0	0	1	0	0	1	0	0	0	0	0	0	0	0	0	0	0	0	0	0	1	0	0	0	1	0	0	0	0	1	0	0	1	0	1	0	0	0	0	0	1	0	0
Ocyurus chrysurus	Ocyurus chrysurus	0	0	0	0	1	1	0	0	0	0	0	0	1	0	0	1	0	0	0	1	1	0	0	1	1	0	0	0	0	1	0	0	0	1	0	0	1	1	0	0	0	1	0
Ogcocephalus corniger	Ogcocephalus corniger	0	0	1	0	0	1	0	0	0	0	0	0	0	0	0	1	0	0	0	0	1	0	1	0	0	0	0	0	0	1	0	0	1	0	1	0	0	0	0	0	0	0	1
Ogcocephalus parvus	Ogcocephalus parvus	0	1	0	0	0	1	0	0	0	0	0	0	0	0	0	1	0	0	0	0	1	0	1	0	0	0	0	0	0	1	0	0	1	0	1	0	0	0	0	0	0	0	1
Ophioblennius macclurei	Ophioblennius atlanticus	0	1	0	0	0	0	0	1	0	1	0	0	0	0	1	0	1	0	0	0	0	0	1	0	0	0	1	0	0	0	1	0	0	0	1	0	0	0	0	0	0	0	1
Opistognathus aurifrons	Opistognathus aurifrons	0	1	0	0	0	0	0	0	0	0	0	0	1	0	0	0	0	0	0	1	0	0	1	0	0	0	0	1	0	0	1	0	0	0	0	0	1	0	0	1	0	0	0
Opistognathus schrieri	Opistognathus schrieri	1	0	0	0	0	1	0	0	0	0	0	0	0	0	0	1	0	0	0	0	1	0	1	0	0	0	0	1	0	0	1	0	0	0	0	0	1	0	0	0	0	0	1
Ostichthys trachypoma	Ostichthys trachypoma	0	0	1	0	0	1	0	0	0	0	0	0	1	0	0	0	0	0	0	1	1	0	1	0	1	0	0	0	0	1	1	0	0	0	1	0	0	0	0	0	0	0	1
Oxyurichthys stigmalophius	Oxyurichthys stigmalophius	0	0	1	0	0	1	0	0	0	0	0	0	0	0	0	0	0	0	0	0	1	0	1	0	0	0	1	0	0	0	1	0	0	0	1	0	0	0	0	0	0	0	1
Palatogobius grandoculus	Palatogobius grandoculus	1	0	0	0	0	1	0	0	0	0	0	0	1	0	0	0	0	0	0	1	1	0	1	0	0	0	1	0	0	0	1	0	0	0	1	0	0	0	0	1	0	0	0
Palatogobius incendius	Palatogobius incendius	1	0	0	0	0	1	0	0	0	0	0	0	1	0	0	0	0	0	0	1	1	0	1	0	0	0	1	0	0	0	1	0	0	0	0	0	1	1	1	1	0	0	0
Palatogobius paradoxus	Palatogobius paradoxus	1	0	0	0	0	1	0	0	0	0	0	0	1	0	0	0	0	0	0	1	1	0	1	0	0	0	1	0	0	0	1	0	0	0	1	0	1	0	0	0	0	0	1
Paranthias furcifer	Paranthias furcifer	0	0	1	0	0	0	0	0	0	0	0	0	1	0	0	0	0	0	0	1	0	0	1	0	1	0	0	0	0	1	0	0	0	1	0	0	1	1	0	1	0	0	0
Paroncheilus affinis	Paroncheilus affinis	0	1	0	0	0	0	0	0	0	0	0	0	1	0	0	0	0	0	0	1	0	0	0	1	1	0	0	1	0	0	1	0	0	0	0	0	1	1	0	0	1	0	0
Peristedion brevirostre	Peristedion brevirostre	0	0	1	0	0	1	0	0	0	0	0	0	0	0	0	0	0	0	0	0	1	0	1	0	0	0	0	0	0	1	0	0	1	0	1	0	0	0	0	0	0	0	1
Phenacoscorpius nebris	Phenacoscorpius nebris	0	1	0	0	0	1	0	0	0	0	0	0	0	0	0	1	0	0	0	0	1	0	1	0	0	0	0	0	0	1	1	0	0	0	1	0	0	0	0	0	0	0	1
Physiculus fulvus	Physiculus fulvus	0	1	0	0	0	1	0	0	0	0	0	0	1	0	0	1	0	0	0	1	1	0	1	0	1	0	0	0	0	1	1	0	0	0	1	0	0	0	0	0	0	0	1
Pinnichthys aimoriensis	Pinnichthys aimoriensis	1	0	0	0	0	1	0	0	0	0	0	0	0	0	0	0	0	0	0	0	1	0	1	0	0	0	1	0	0	0	1	0	0	0	1	0	0	0	0	0	0	0	1
Plectranthias garrupellus	Plectranthias garrupellus	0	1	0	0	0	1	0	0	0	0	0	0	0	0	0	1	0	0	0	0	1	0	1	0	0	0	0	0	0	1	0	0	1	0	1	0	0	0	0	0	0	0	1
Polylepion species A	Polylepion sp.	0	1	0	0	0	1	0	0	0	0	0	0	0	0	0	0	0	0	0	0	1	0	1	0	1	0	0	0	0	1	0	0	1	0	1	0	0	0	0	0	0	0	1
Pomacanthus arcuatus	Pomacanthus arcuatus	0	0	0	1	0	0	1	0	1	0	1	0	0	1	1	0	0	1	0	0	0	1	0	0	1	0	0	0	0	1	0	0	1	0	0	1	0	0	0	1	0	0	0
Pomacanthus paru	Pomacanthus paru	0	0	1	0	0	0	1	0	1	0	1	0	0	1	1	0	0	1	0	0	1	1	0	0	1	0	0	0	0	1	0	0	1	0	0	1	0	0	0	1	0	0	0
Pontinus castor	Pontinus castor	0	0	0	1	0	1	0	0	0	0	0	0	0	0	0	1	0	0	0	0	1	0	1	0	0	0	0	0	0	1	1	0	0	0	1	0	0	0	0	0	0	0	1
Pontinus nematophthalmus	Pontinus nematophthalmus	0	1	0	0	0	1	0	0	0	0	0	0	0	0	0	1	0	0	0	0	1	0	1	0	0	0	0	0	0	1	1	0	0	0	1	0	0	0	0	0	0	0	1
Priacanthus arenatus	Priacanthus arenatus	0	0	0	1	0	1	0	0	0	0	0	0	1	0	0	1	0	0	0	1	1	0	0	1	1	0	0	0	0	1	0	0	1	0	1	0	0	0	0	0	1	0	0	Caldwell, D. K. 1962. Development and distribution of the short bigeye, Pseudopriacanthus altus (Gill), in the western North Atlantic. U.S. Fish and Wildlife Service. Fishery Bulletin 62(203): 103-150.
Priolepis hipoliti	Priolepis hipoliti	1	0	0	0	0	0	0	0	0	0	0	0	1	0	0	0	0	0	0	1	0	0	1	0	0	0	1	0	0	0	1	0	0	0	1	0	0	0	0	0	0	0	1
Pristigenys alta	Pristigenys alta	0	0	1	0	0	1	0	0	0	0	0	0	0	0	0	1	0	0	0	0	1	0	1	0	0	0	0	1	0	0	0	0	1	0	1	0	0	0	0	0	0	0	1	Starnes, W. C. 2002. PRIACANTHIDAE. In: K. E. Carpenter (ed.), Living Marine Resources of the Western Central Atlantic , pp. 1379-1385. FAO, Rome.
Pristipomoides aquilonaris	Pristipomoides aquilonaris	0	0	0	1	0	1	0	0	0	0	0	0	0	0	0	1	0	0	0	0	1	1	0	0	1	0	0	0	0	1	0	0	0	1	1	0	1	0	0	0	0	0	1	Gerald R. Allen (1985). FAO species catalogue Vol.6. Snappers of the world An annotated and illustrated catalogue of lutjanid species known to date (PDF). FAO Rome. pp. 141–142. ISBN 92-5-102321-2.
Pristipomoides freemani	Pristipomoides freemani	0	0	1	0	0	1	0	0	0	0	0	0	1	0	0	1	0	0	0	1	1	1	0	0	1	0	0	0	0	1	0	0	0	1	1	0	1	0	0	0	0	0	1	Gerald R. Allen (1985). FAO species catalogue Vol.6. Snappers of the world An annotated and illustrated catalogue of lutjanid species known to date (PDF). FAO Rome. pp. 141–142. ISBN 92-5-102321-2.
Pristipomoides macrophthalmus	Pristipomoides macrophthalmus	0	0	0	1	0	1	0	0	0	0	0	0	1	0	0	1	0	0	0	1	1	1	0	0	1	0	0	0	0	1	0	0	0	1	1	0	1	0	0	0	0	0	1	Gerald R. Allen (1985). FAO species catalogue Vol.6. Snappers of the world An annotated and illustrated catalogue of lutjanid species known to date (PDF). FAO Rome. pp. 141–142. ISBN 92-5-102321-2.
Prognathodes aculeatus	Prognathodes aculeatus	0	1	0	0	0	1	0	0	0	0	0	0	0	0	0	0	0	0	0	0	1	1	1	0	0	0	0	0	0	1	0	0	1	0	0	1	0	0	0	1	0	0	0
Prognathodes guyanensis	Prognathodes guyanensis	0	1	0	0	0	0	0	0	0	0	1	0	0	0	1	0	0	0	0	0	1	1	1	0	0	0	0	0	0	1	0	0	1	0	0	1	0	0	0	1	0	0	0
Pronotogrammus martinicensis	Pronotogrammus martinicensis	0	0	1	0	0	0	0	0	0	0	0	0	1	0	0	0	0	0	0	1	0	0	0	0	1	0	0	0	0	1	0	0	1	0	1	0	0	0	0	1	0	0	0
Pseudupeneus maculatus	Pseudupeneus maculatus	0	0	1	0	0	1	0	0	0	0	0	0	0	0	0	1	0	0	0	0	1	1	1	0	1	0	0	0	0	1	0	0	0	1	1	0	1	0	0	0	0	1	0
Psilotris boehlkei	Psilotris laurae	1	0	0	0	0	0	0	0	0	0	0	0	1	0	0	0	0	0	0	1	0	0	1	0	0	0	1	0	0	0	1	0	0	0	1	0	0	0	0	0	0	0	1
Ptereleotris helenae	Ptereleotris helenae	0	1	0	0	0	0	0	0	0	0	0	0	1	0	0	0	0	0	0	1	0	0	0	0	1	0	1	0	0	0	1	0	0	0	1	0	0	0	0	1	0	0	0
Pterois volitans	Pterois volitans	0	0	0	1	0	1	0	0	0	0	0	0	0	0	0	1	0	0	0	0	1	0	0	0	1	0	0	0	0	1	0	1	1	0	1	0	1	0	0	0	0	1	0
Rypticus maculatus	Rypticus maculatus	0	0	1	0	0	1	0	0	0	0	0	0	0	0	0	1	0	0	0	0	1	0	1	0	0	0	0	0	0	1	0	0	1	0	1	0	0	0	0	0	1	0	0
Rypticus saponaceus	Rypticus saponaceus	0	0	1	0	0	1	0	0	0	0	0	0	0	0	0	1	0	0	0	0	1	0	1	0	0	0	0	0	0	1	0	0	1	0	1	0	0	0	0	0	1	0	0
Sargocentron bullisi	Sargocentron bullisi	0	0	1	0	0	1	0	0	0	0	0	0	1	0	0	0	0	0	0	1	1	0	0	0	1	0	0	0	0	1	0	0	1	0	0	0	1	0	0	0	1	0	0
Sargocentron poco	Sargocentron poco	0	1	0	0	0	1	0	0	0	0	0	0	0	0	0	1	0	0	0	0	1	0	0	0	1	0	0	0	0	1	0	0	1	0	0	0	1	0	0	0	1	0	0
Scarus iseri	Scarus iseri	0	0	1	0	0	0	0	0	0	1	0	0	1	0	1	0	1	0	0	0	0	0	0	0	1	0	0	0	0	1	0	0	1	0	0	0	1	0	0	1	0	0	0
Scarus taeniopterus	Scarus taeniopterus	0	0	1	0	0	0	0	0	0	1	0	0	0	1	1	0	0	0	0	0	0	0	0	0	1	0	0	0	0	1	0	0	1	0	0	0	1	0	0	1	0	0	0
Scarus vetula	Scarus vetula	0	0	0	1	0	0	0	0	0	1	0	0	0	1	1	0	0	0	0	0	0	0	0	0	1	0	0	0	0	1	0	0	1	0	0	0	1	0	0	1	0	0	0
Scorpaena brasiliensis	Scorpaena brasiliensis	0	0	1	0	0	1	0	0	0	0	0	0	0	0	0	1	0	0	0	0	1	0	1	0	0	0	0	0	0	1	0	0	1	0	1	0	0	0	0	0	0	1	0
Scorpaena plumieri	Scorpaena plumieri	0	0	0	1	0	1	0	0	0	0	0	0	0	0	0	1	0	0	0	0	1	0	1	0	0	0	0	0	0	1	0	0	1	0	1	0	0	0	0	0	0	1	0
Scorpaenodes barrybrowni	Scorpaenodes barrybrowni	1	0	0	0	0	1	0	0	0	0	0	0	0	0	0	1	0	0	0	0	1	0	1	0	0	0	0	0	0	1	0	0	1	0	1	0	0	0	0	0	0	1	0
Scorpaenodes caribbaeus	Scorpaenodes caribbaeus	0	1	0	0	0	1	0	0	0	0	0	0	0	0	0	1	0	0	0	0	1	0	1	0	0	0	0	0	0	1	0	0	1	0	1	0	0	0	0	0	0	1	0
Seriola dumerili	Seriola dumerili	0	0	0	0	1	1	0	0	0	0	0	0	1	0	0	1	0	0	0	0	1	0	0	1	1	0	0	0	0	1	0	1	0	1	1	0	1	0	0	0	0	1	0
Seriola rivoliana	Seriola rivoliana	0	0	0	0	1	1	0	0	0	0	0	0	0	0	0	1	0	0	0	0	1	0	0	1	1	1	0	0	0	1	0	1	0	1	1	0	1	0	0	0	0	1	0
Serranus annularis	Serranus annularis	0	1	0	0	0	1	0	0	0	0	0	0	0	0	0	1	0	0	0	0	1	0	1	0	1	0	0	0	0	1	0	0	1	0	1	0	0	0	0	1	0	0	0
Serranus atrobranchus	Serranus atrobranchus	0	1	0	0	0	1	0	0	0	0	0	0	0	0	0	1	0	0	0	0	1	0	1	0	1	0	0	0	0	1	0	0	1	0	1	0	0	0	0	1	0	0	0
Serranus chionaraia	Serranus chionaraia	1	0	0	0	0	1	0	0	0	0	0	0	0	0	0	1	0	0	0	0	1	0	1	0	1	0	0	0	0	1	0	0	1	0	1	0	0	0	0	1	0	0	0
Serranus luciopercanus	Serranus luciopercanus	0	1	0	0	0	1	0	0	0	0	0	0	0	0	0	1	0	0	0	0	1	0	1	0	1	0	0	0	0	1	0	0	1	0	1	0	0	0	0	1	0	0	0
Serranus notospilus	Serranus notospilus	0	0	1	0	0	1	0	0	0	0	0	0	0	0	0	1	0	0	0	0	1	0	1	0	1	0	0	0	0	1	0	0	1	0	1	0	0	0	0	1	0	0	0
Serranus phoebe	Serranus phoebe	0	1	0	0	0	1	0	0	0	0	0	0	0	0	0	1	0	0	0	0	1	0	1	0	1	0	0	0	0	1	0	0	1	0	1	0	0	0	0	1	0	0	0
Serranus tabacarius	Serranus tabacarius	0	0	1	0	0	1	0	0	0	0	0	0	0	0	0	1	0	0	0	0	1	0	1	0	1	0	0	0	0	1	0	0	1	0	1	0	0	0	0	1	0	0	0
Serranus tigrinus	Serranus tigrinus	0	1	0	0	0	1	0	0	0	0	0	0	0	0	0	1	0	0	0	0	1	0	1	0	1	0	0	0	0	1	0	0	1	0	1	0	0	0	0	1	0	0	0
Serranus tortugarum	Serranus tortugarum	0	1	0	0	0	0	0	0	0	0	0	0	1	0	0	0	0	0	0	1	0	0	1	0	1	0	0	0	0	1	0	0	1	0	1	0	0	0	0	1	0	0	0
Sparisoma atomarium	Sparisoma atomarium	0	1	0	0	0	0	0	0	0	1	0	0	0	1	1	0	0	0	0	0	0	0	0	0	1	0	0	0	0	1	0	0	1	0	0	0	1	0	0	1	0	0	0
Sparisoma aurofrenatum	Sparisoma aurofrenatum	0	0	1	0	0	0	0	0	0	1	0	0	0	1	1	0	0	0	0	0	0	0	0	0	1	0	0	0	0	1	0	0	1	0	0	0	1	0	0	1	0	0	0
Sparisoma chrysopterum	Sparisoma chrysopterum	0	0	0	1	0	0	0	0	0	1	0	0	0	1	1	0	0	0	0	0	0	0	0	0	1	0	0	0	1	1	0	0	1	0	0	0	1	0	0	1	0	0	0
Sparisoma rubripinne	Sparisoma rubripinne	0	0	0	1	0	0	0	0	0	1	0	0	0	1	1	0	0	0	0	0	0	0	0	0	1	0	0	0	0	1	0	0	1	0	0	0	1	0	0	1	0	0	0
Sparisoma viride	Sparisoma viride	0	0	0	1	0	0	0	0	0	1	0	0	0	1	1	0	0	0	0	0	0	0	0	0	1	0	0	0	0	1	0	0	1	0	0	0	1	0	0	1	0	0	0
Sphoeroides dorsalis	Sphoeroides dorsalis	0	0	1	0	0	1	0	0	0	0	0	0	0	0	0	1	0	0	0	0	1	0	0	0	1	0	1	0	0	0	0	0	1	0	1	0	0	0	0	0	0	0	1
Sphoeroides greeleyi	Sphoeroides greeleyi	0	0	1	0	0	1	0	0	0	0	0	0	0	0	0	0	0	0	0	0	1	0	0	0	1	0	1	0	0	0	0	0	1	0	1	0	0	0	0	0	0	0	1
Sphyraena barracuda	Sphyraena barracuda	0	0	0	0	1	1	0	0	0	0	0	0	0	0	0	1	0	0	0	1	1	0	0	1	1	1	0	0	0	1	0	0	0	1	1	0	0	0	0	1	0	0	0	O'Toole et al, 2010. Locomotory activity and depth distribution of adult great barracuda (Sphyraena barracuda) in Bahamian coastal habitats determined using acceleration and pressure biotelemetry transmitters
Sphyraenops bairdianus	Sphyraenops bairdianus	0	0	1	0	0	1	0	0	0	0	0	0	0	0	0	1	0	0	0	0	1	0	0	0	1	0	0	0	0	1	0	0	1	0	1	0	0	0	0	0	0	0	1
Stegastes diencaeus	Stegastes diencaeus	0	1	0	0	0	0	0	0	0	0	1	0	0	0	1	0	0	0	0	0	1	0	0	0	1	0	1	0	0	0	1	0	0	0	0	0	1	0	0	1	0	0	0
Stegastes partitus	Stegastes partitus	0	1	0	0	0	0	0	0	0	0	1	0	1	0	0	0	0	0	0	1	0	0	0	0	1	0	1	0	0	0	1	0	0	0	0	0	1	0	0	1	0	0	0
Stegastes planifrons	Stegastes planifrons	0	1	0	0	0	0	0	0	0	0	1	0	0	0	1	0	0	0	1	1	1	1	0	0	1	0	1	0	0	0	1	0	0	0	0	0	1	0	0	1	0	0	0
Stegastes variabilis	Stegastes variabilis	0	1	0	0	0	0	0	0	0	0	1	0	0	0	1	0	0	0	1	0	1	1	0	0	1	0	1	0	0	0	1	0	0	0	0	0	1	0	0	1	0	0	0
Stegastes xanthurus	Stegastes xanthurus	0	1	0	0	0	0	0	0	0	0	1	0	0	0	1	0	0	0	1	0	1	1	0	0	1	0	1	0	0	0	1	0	0	0	0	0	1	0	0	1	0	0	0
Syacium gunteri	Syacium gunteri	0	0	1	0	0	1	0	0	0	0	0	0	0	0	0	1	0	0	0	0	1	0	1	0	0	0	0	0	0	1	1	0	0	0	1	0	0	0	0	1	0	0	0	Sánchez-Gil, P., Arreguín, F., García-Abad, M.C., and Yáñez-Arancibia, A., 1994. Ecological strategies and recruitment of Syacium gunteri in the Southern Gulf of Mexico shelf. Journal of Sea Research 32(3/4): 433-439.
Symphysanodon berryi	Symphysanodon berryi	0	0	1	0	0	0	0	0	0	0	0	0	1	0	0	0	0	0	0	1	0	0	1	0	1	0	0	0	0	1	0	0	1	0	1	0	0	0	0	0	0	0	1
Symphysanodon octoactinus	Symphysanodon octoactinus	0	0	1	0	0	0	0	0	0	0	0	0	1	0	0	0	0	0	0	1	0	0	1	0	1	0	0	0	0	1	0	0	1	0	1	0	0	0	0	0	0	0	1
Synagrops bellus	Synagrops bellus	0	0	0	1	0	1	0	0	0	0	0	0	1	0	0	1	0	0	0	1	1	1	1	0	0	0	0	0	0	1	0	1	1	0	1	0	0	0	0	0	0	0	1
Synagrops egretta	Synagrops egretta	0	0	0	1	0	1	0	0	0	0	0	0	1	0	0	1	0	0	0	1	1	1	1	0	0	0	0	0	0	1	0	1	1	0	1	0	0	0	0	0	0	0	1
Synodus intermedius	Synodus intermedius	0	0	0	1	0	1	0	0	0	0	0	0	0	0	0	1	0	0	0	0	1	0	1	0	0	0	0	0	0	1	0	0	1	0	1	0	0	0	0	0	0	0	1
Thalassoma bifasciatum	Thalassoma bifasciatum	0	1	0	0	0	1	0	0	1	0	0	0	1	0	0	1	0	1	0	1	1	0	0	0	1	0	0	0	0	1	0	0	1	0	1	0	0	0	0	1	0	0	0
Trachinotus goodei	Trachinotus goodei	0	0	0	1	0	1	0	0	0	0	0	0	0	0	0	1	0	0	0	0	1	0	0	1	1	0	0	0	0	1	0	0	1	0	1	0	0	1	0	0	0	0	1
Varicus adamsi	Varicus adamsi	1	0	0	0	0	0	0	0	0	0	0	0	1	0	0	0	0	0	0	1	0	0	1	0	0	0	1	0	0	0	1	0	0	0	1	0	0	0	0	0	0	0	1
Varicus cephalocellatus	Varicus cephalocellatus	1	0	0	0	0	0	0	0	0	0	0	0	1	0	0	0	0	0	0	1	0	0	1	0	0	0	1	0	0	0	1	0	0	0	1	0	0	0	0	0	0	0	1
Varicus decorum	Varicus decorum	1	0	0	0	0	0	0	0	0	0	0	0	1	0	0	0	0	0	0	1	0	0	1	0	0	0	1	0	0	0	1	0	0	0	1	0	0	0	0	0	0	0	1
Varicus veliguttatus	Varicus veliguttatus	1	0	0	0	0	0	0	0	0	0	0	0	1	0	0	0	0	0	0	1	0	0	1	0	0	0	1	0	0	0	1	0	0	0	1	0	0	0	0	0	0	0	1
Verilus sordidus	Verilus sordidus	0	0	0	1	0	1	0	0	0	0	0	0	0	0	0	1	0	0	0	0	1	0	1	0	0	0	0	0	0	0	0	0	1	0	1	0	0	0	0	0	0	0	1
Vomerogobius flavus	Vomerogobius flavus	1	0	0	0	0	1	0	0	0	0	0	0	1	0	0	0	0	0	0	1	1	0	1	0	1	0	1	0	0	0	1	0	0	0	1	0	1	0	0	0	0	0	1
Xanthichthys ringens	Xanthichthys ringens	0	0	1	0	0	1	0	0	0	0	0	0	1	0	0	0	0	0	0	1	1	0	0	0	1	0	1	0	0	0	0	0	1	0	1	0	1	0	0	1	0	0	0
Zalieutes mcgintyi	Zalieutes mcgintyi	0	1	0	0	0	1	0	0	0	0	0	0	0	0	0	1	0	0	0	0	1	0	1	0	0	0	0	0	0	1	0	0	1	0	1	0	0	0	0	0	0	0	1
Argentina striata	Argentinidae sp	0	0	1	0	0	1	0	0	0	0	0	0	0	0	0	0	0	0	0	0	1	0	0	1	1	0	0	0	0	1	0	0	1	0	1	0	0	1	0	0	0	0	1
Acanthemblemaria spinosa	Acanthemblemaria spinosa	1	0	0	0	0	1	0	0	0	0	0	0	1	0	0	0	0	0	0	1	1	0	1	0	0	0	1	0	0	0	1	0	0	0	1	0	0	0	0	1	0	0	0
Symphurus urospilus	Symphurus sp	0	0	1	0	0	1	0	0	0	0	0	0	0	0	0	0	0	0	0	0	1	0	1	0	0	0	0	0	0	1	0	0	1	0	1	0	0	0	0	0	0	0	1
Elacatinus evelynae	Elacatinus evelynae	1	0	0	0	0	1	1	0	1	0	0	0	1	0	0	0	0	1	1	1	1	1	1	0	0	0	1	0	0	0	1	0	0	0	1	0	0	0	0	1	0	0	0
Elacatinus horsti	Elacatinus horsti	1	0	0	0	0	1	0	0	0	0	0	0	0	0	0	0	0	0	0	0	1	0	1	0	0	0	1	0	0	0	1	0	0	0	1	0	0	0	0	1	0	0	0
Elacatinus randalli	Elacatinus randalli	1	0	0	0	0	0	0	0	1	0	0	0	0	0	0	0	0	1	0	1	1	0	1	0	0	0	1	0	0	0	1	0	0	0	1	0	0	0	0	1	0	0	0
Haemulon carbonarium	Haemulon carbonarium	0	0	1	0	0	1	0	0	0	0	0	0	0	0	0	1	0	0	0	0	1	1	0	0	1	0	0	0	0	1	0	0	0	1	0	0	1	1	1	0	0	1	0
Neoniphon vexillarium	Neoniphon vexillarium	0	0	1	0	0	1	0	0	0	0	0	0	0	0	0	0	0	0	0	0	1	0	0	0	1	0	0	0	0	1	0	0	1	0	1	0	0	0	0	0	1	0	0
Plectrypops retrospinis	Plectrypops retrospinis	0	1	0	0	0	1	0	0	0	0	0	0	0	0	0	0	0	0	0	0	1	0	1	0	0	0	0	0	0	1	0	0	1	0	1	0	0	0	0	0	1	0	0
Halichoeres bivittatus	Halichoeres bivittatus	0	0	1	0	0	1	0	0	0	0	0	0	0	0	0	1	0	0	0	0	1	0	0	0	1	0	0	0	0	1	0	0	1	0	1	0	0	0	0	1	0	0	0
Xyrichtys novacula	Xyrichtys novacula	0	0	1	0	0	1	0	0	0	0	0	0	1	0	0	0	0	0	0	0	1	1	1	0	0	0	0	0	0	1	0	0	1	0	1	0	0	0	0	1	0	0	0	Bosch et al., 2023
Lutjanus analis	Lutjanus analis	0	0	0	0	1	1	0	0	0	0	0	0	0	0	0	1	0	0	0	0	1	0	0	0	1	0	0	0	0	1	0	0	0	1	1	0	1	1	0	0	0	1	0
Lutjanus vivanus	Lutjanus vivanus	0	0	0	0	1	1	0	0	0	0	0	0	0	0	0	1	0	0	0	0	1	1	0	0	1	0	0	0	0	1	0	0	0	1	1	0	1	1	0	0	0	1	0
Stegastes adustus	Stegastes adustus	0	1	0	0	0	0	0	1	0	0	1	0	0	1	1	0	1	0	0	0	1	0	0	0	1	0	1	0	0	0	1	0	0	0	0	0	1	0	0	1	0	0	0
Stegastes leucostictus	Stegastes leucostictus	0	1	0	0	0	0	0	0	0	0	1	0	0	0	1	0	0	0	0	0	1	0	0	0	1	0	1	0	0	0	1	0	0	0	0	0	1	0	0	1	0	0	0
Synodus synodus	Synodus synodus	0	0	1	0	0	1	0	0	0	0	0	0	0	0	0	1	0	0	0	0	0	0	1	0	0	0	0	0	0	1	0	0	1	0	1	0	0	0	0	0	0	0	1
Gymnothorax maderensis	Gymnothorax maderensis	0	0	0	0	1	1	0	0	0	0	0	0	0	0	0	1	0	0	0	0	1	0	1	0	0	0	0	0	0	1	1	0	0	0	1	0	0	0	0	1	0	0	0
